# Supplementary material for: Klf5a in Endoderm Promotes Pharyngeal Cartilage Morphogenesis
Source: Int J Mol Sci. 2025 Nov 14;26(22):11044. doi: 10.3390/ijms262211044 (PMC12652733; doi:10.3390/ijms262211044)
Supplement: Supplementary file 1 [file ijms-26-11044-s001.zip]

Archive with 1 entries (1 files):
- ijms-3905330-supplementary.pdf
